# Supplementary material for: Material Analysis of Early Medieval Woven Bands from Gródek upon the Bug River and Pień, Poland
Source: Materials (Basel). 2025 Nov 22;18(23):5279. doi: 10.3390/ma18235279 (PMC12692763; doi:10.3390/ma18235279)
Supplement: Supplementary file 1 [file materials-18-05279-s001.zip]

Archive with 1 entries (1 files):
- materials-3985126-supplementary.pdf
